# Supplementary material for: The Genetic Structure of Marijuana and Hemp
Source: PLoS One. 2015 Aug 26;10(8):e0133292. doi: 10.1371/journal.pone.0133292 (PMC4550350; doi:10.1371/journal.pone.0133292)
Supplement: S1 Table — (XLSX) [file pone.0133292.s003.xlsx]

## Sheet: Sheet1
Scaffold	SNP Position on Scaffold	FST Between Hemp and Marijuana	Reference Allele	Non-Reference Allele	Non-Reference Allele Frequency in Marijuana	Non-Reference Allele Frequency in Hemp
scaffold13038	51303	0.865332	C	A	0	0.8158
scaffold25092	11841	0.852953	A	G	0.08333	0.9583
scaffold23837	26190	0.817834	C	T	0.04938	0.8605
scaffold152474	1505	0.813648	C	A	0.01282	0.7857
scaffold152474	1465	0.810651	G	A	0.03205	0.8214
scaffold13038	51162	0.805163	C	T	0	0.7436
scaffold5841	136325	0.782038	A	T	0.006329	0.7059
scaffold5876	22669	0.779767	A	T	0.175	1
scaffold764	75880	0.770853	C	A	0	0.7024
scaffold32076	9119	0.767411	C	A	0.01316	0.7143
scaffold7992	917	0.763603	T	A	0.006329	0.7073
scaffold118405	2916	0.761995	C	T	0.03125	0.7564
scaffold2418	77480	0.758065	G	T	0	0.6618
scaffold34829	1873	0.74688	T	C	0.1645	0.9535
scaffold38125	4641	0.743833	G	T	0.03704	0.7558
scaffold37469	74270	0.740257	G	A	0.1013	0.8611
C32100775	1618	0.736074	T	C	0.01316	0.6613
scaffold5190	41424	0.734073	C	G	0.109	0.869
scaffold5190	41454	0.734073	G	A	0.109	0.869
scaffold49917	1105	0.726262	A	G	0.08642	0.8256
scaffold4775	75747	0.719006	T	A	0	0.625
scaffold26152	15432	0.71232	G	A	0.05921	0.7571
scaffold5841	135056	0.712144	G	A	0	0.6429
scaffold5876	106401	0.711616	A	G	0	0.6395
scaffold5113	138895	0.711038	A	G	0	0.6111
scaffold5113	239777	0.710611	G	A	0	0.631
scaffold5841	135067	0.708534	G	A	0	0.6429
scaffold25099	7321	0.702375	A	G	0.05556	0.7439
scaffold14172	40875	0.702287	A	C	0.01282	0.5682
scaffold158332	502	0.702084	A	G	0.006173	0.6395
scaffold16869	149709	0.700893	T	G	0.1562	0.9024
scaffold114539	1119	0.695979	C	T	0	0.6111
scaffold3842	272682	0.691261	T	G	0.01266	0.6
scaffold60331	8510	0.690557	G	C	0.03425	0.6892
scaffold2360	22109	0.689941	G	A	0.07143	0.7639
scaffold72613	1728	0.689633	G	A	0.04321	0.7093
C32052717	309	0.688864	A	T	0.142	0.8721
scaffold71943	13435	0.685009	C	T	0.01852	0.6512
scaffold71943	13471	0.685009	T	C	0.01852	0.6512
scaffold128544	170	0.679301	G	T	0.01875	0.6316
scaffold98263	1069	0.677597	T	C	0.07407	0.7558
C32058675	292	0.673619	A	G	0.01852	0.6395
scaffold823	11824	0.673537	C	T	0.01299	0.6111
scaffold75287	5899	0.673496	G	T	0.04321	0.6905
scaffold16869	149730	0.671387	C	T	0.1562	0.875
scaffold3842	543149	0.67072	C	T	0.02469	0.6212
C32058613	508	0.670463	T	C	0	0.5588
C32058613	563	0.670463	C	T	0	0.5588
scaffold7146	70340	0.6692	C	T	0.1667	0.8889
scaffold23125	41276	0.669066	G	A	0.03846	0.675
