# Supplementary material for: The Genetic Structure of Marijuana and Hemp
Source: PLoS One. 2015 Aug 26;10(8):e0133292. doi: 10.1371/journal.pone.0133292 (PMC4550350; doi:10.1371/journal.pone.0133292)
Supplement: S2 Table — (XLSX) [file pone.0133292.s004.xlsx]

## Sheet: Sheet1
Sample ID	Sample Name	Reported Proportion C. Sativa	Reported Proportion C. indica	Reference for Reported Ancestry	Sample Origin	Website or contact information
P2_A01_M_0001	C. indica (Afghanistan)	0	100	Author DH	Private Collection	doc@thedocsolutions.com
P2_A02_M_0002	Ata Tundra	0	100	http://www.gorilla-cannabis-seeds.co.uk/seedsman/regular/ata-tundra.html	Seedsman Seeds	http://seedsman.com
P2_A03_M_0003	Big Bang	30	80	http://www.greenhouseseeds.nl/shop/downloads/Catalogue_2012_EN.pdf	GreenHouse Seeds	http://greenhouseseeds.nl
P2_A04_M_0004	Big Bang (Autoflowering)	10	80	http://www.greenhouseseeds.nl/shop/downloads/Catalogue_2012_EN.pdf	GreenHouse Seeds	http://greenhouseseeds.nl
P2_A05_M_0005	Dr. Grinspoon	100	0	http://www.greenhouseseeds.nl/shop/downloads/Catalogue_2012_EN.pdf	Barneys Farm Seeds	https://www.barneysfarmshop.com
P2_A06_M_0006	Hash Passion	0	100	http://www.seedsman.com/en/hash-passion-seeds	Seedsman Seeds	http://seedsman.com
P2_A07_M_0007	Indian Haze (Haze Mist)	100	0	http://en.seedfinder.eu/strain-info/Indian_Haze/Seedsman/	Seedsman Seeds	http://seedsman.com
P2_A09_M_0009	King Kush	30	70	http://www.greenhouseseeds.nl/shop/downloads/Catalogue_2012_EN.pdf	GreenHouse Seeds	http://greenhouseseeds.nl
P2_A10_M_0010	Master Kush	5	95	http://sensiseeds.com/en/cannabis-seeds/whitelabel/master-kush	Private Collection	doc@thedocsolutions.com
P2_A11_M_0011	Master Kush	5	95	http://sensiseeds.com/en/cannabis-seeds/whitelabel/master-kush	Private Collection	doc@thedocsolutions.com
P2_A12_M_0012	Master Kush	5	95	http://sensiseeds.com/en/cannabis-seeds/whitelabel/master-kush	Private Collection	doc@thedocsolutions.com
P2_B01_M_0013	Master Kush	5	95	http://sensiseeds.com/en/cannabis-seeds/whitelabel/master-kush	Private Collection	doc@thedocsolutions.com
P2_B03_M_0015	Neville's Haze	90	10	http://www.leafly.com/hybrid/nevilles-haze	GreenHouse Seeds	http://greenhouseseeds.nl
P2_B04_M_0016	C. indica (Pakistan)	0	100	Author DH	World of Seeds	http://worldofseeds.eu
P2_B05_M_0017	C. sativa (South Africa)	100	0	Author DH	Private Collection	doc@thedocsolutions.com
P2_B07_M_0019	White Rhino	20	80	http://www.greenhouseseeds.nl/shop/downloads/Catalogue_2012_EN.pdf	GreenHouse Seeds	http://greenhouseseeds.nl
P2_B08_M_0020	White Widow	40	60	http://www.greenhouseseeds.nl/shop/downloads/Catalogue_2012_EN.pdf	GreenHouse Seeds	http://greenhouseseeds.nl
P2_B09_M_0021	Chemdawg	30	70	http://www.greenhouseseeds.nl/shop/downloads/Catalogue_2012_EN.pdf	GreenHouse Seeds	http://greenhouseseeds.nl
P2_B10_M_0022	Vanilla Haze	80	20	http://www.greenhouseseeds.nl/shop/downloads/Catalogue_2012_EN.pdf	CBD Crew Seeds	http://cbdcrew.org
P2_B12_M_0024	Island Sunshine	90	10	Author DH	Peace Naturals	https://peacenaturals.com
P2_C01_M_0025	NL5 Haze Mist	70	30	http://www.greenhouseseeds.nl/shop/downloads/Catalogue_2012_EN.pdf	GreenHouse Seeds	http://greenhouseseeds.nl
P2_C03_M_0027	El Nino	30	70	http://www.greenhouseseeds.nl/shop/downloads/Catalogue_2012_EN.pdf	GreenHouse Seeds	http://greenhouseseeds.nl
P2_C04_M_0028	CBD Shark	20	80	http://www.greenhouseseeds.nl/shop/downloads/Catalogue_2012_EN.pdf	CBD Crew Seeds	http://cbdcrew.org
P2_C05_M_0029	King Kush	30	70	http://www.greenhouseseeds.nl/shop/downloads/Catalogue_2012_EN.pdf	GreenHouse Seeds	http://greenhouseseeds.nl
P2_C06_M_0030	Dr. Grinspoon	100	0	http://www.greenhouseseeds.nl/shop/downloads/Catalogue_2012_EN.pdf	Barneys Farm Seeds	https://www.barneysfarmshop.com
P2_C07_M_0031	Exodus Cheese	40	60	http://www.greenhouseseeds.nl/shop/downloads/Catalogue_2012_EN.pdf	GreenHouse Seeds	http://greenhouseseeds.nl
P2_C08_M_0032	Jenni	75	25	Author DH	Peace Naturals	https://peacenaturals.com
P2_C09_M_0033	Hawaiian Snow	80	20	http://www.greenhouseseeds.nl/shop/downloads/Catalogue_2012_EN.pdf	GreenHouse Seeds	http://greenhouseseeds.nl
P2_C10_M_0034	GH Cheese	40	60	http://www.greenhouseseeds.nl/shop/downloads/Catalogue_2012_EN.pdf	GreenHouse Seeds	http://greenhouseseeds.nl
P2_C11_M_0035	Kalishnikova	20	80	http://www.greenhouseseeds.nl/shop/downloads/Catalogue_2012_EN.pdf	GreenHouse Seeds	http://greenhouseseeds.nl
P2_D01_M_0037	Great White Shark	20	80	http://www.greenhouseseeds.nl/shop/downloads/Catalogue_2012_EN.pdf	GreenHouse Seeds	http://greenhouseseeds.nl
P2_D02_M_0038	Arjan's Strawberry Haze	60	40	http://www.greenhouseseeds.nl/shop/downloads/Catalogue_2012_EN.pdf	GreenHouse Seeds	http://greenhouseseeds.nl
P2_D03_M_0039	Himalayan Gold	30	70	http://www.greenhouseseeds.nl/shop/downloads/Catalogue_2012_EN.pdf	GreenHouse Seeds	http://greenhouseseeds.nl
P2_D04_M_0040	Ortega BC	40	60	http://www.greenhouseseeds.nl/shop/downloads/Catalogue_2012_EN.pdf	Peace Naturals	https://peacenaturals.com
P2_D05_M_0041	Atomic Haze	80	20	http://www.cannaseur.com/index.php/online-store/female-seeds/atomic-haze-female-detail	Paradise Seeds	https://paradise-seeds.com/en
P2_D06_M_0042	Domina Haze	85	15	Author DH	Kannabia Seeds	http://kannabia.es
P2_D07_M_0043	Rockstar OG Kush	15	85	http://www.greenhouseseeds.nl/shop/downloads/Catalogue_2012_EN.pdf	Peace Naturals	https://peacenaturals.com
P2_D08_M_0044	Damn Sour	60	40	http://www.greenhouseseeds.nl/shop/downloads/Catalogue_2012_EN.pdf	GreenHouse Seeds	http://greenhouseseeds.nl
P2_D09_M_0045	Cannatonic	50	50	http://www.kindgreenbuds.com/marijuana-strains/la-nina/	Peace Naturals	https://peacenaturals.com
P2_D10_M_0046	White Widow	40	60	http://www.greenhouseseeds.nl/shop/downloads/Catalogue_2012_EN.pdf	GreenHouse Seeds	http://greenhouseseeds.nl
P2_E01_M_0049	Purple Sativa	70	30	Author DH	Peace Naturals	https://peacenaturals.com
P2_E02_M_0050	Bubba Kush	20	80	http://www.greenhouseseeds.nl/shop/downloads/Catalogue_2012_EN.pdf	GreenHouse Seeds	http://greenhouseseeds.nl
P2_E03_M_0051	Delahaze	70	30	https://www.paradise-seeds.com/en/delahaze.html	Paradise Seeds	https://paradise-seeds.com/en
P2_E05_M_0053	Super Silver Haze	80	20	http://www.greenhouseseeds.nl/shop/downloads/Catalogue_2012_EN.pdf	GreenHouse Seeds	http://greenhouseseeds.nl
P2_E06_M_0054	Jack Herer	40	60	http://www.greenhouseseeds.nl/shop/downloads/Catalogue_2012_EN.pdf	GreenHouse Seeds	http://greenhouseseeds.nl
P2_E07_M_0055	Pennywise	30	70	Author DH	TGAGenetics Subcool Seeds	http://tgagenetics.com
P2_E08_M_0056	White Berry	25	75	https://www.paradise-seeds.com/en/whiteberry	Paradise Seeds	https://paradise-seeds.com/en
P2_E09_M_0057	Skunk Haze	55	45	http://www.kindgreenbuds.com/marijuana-strains/skunk-haze/	CBD Crew Seeds	http://cbdcrew.org
P2_E10_M_0058	Durban Poison	100	0	http://www.leafly.com/sativa/durban-poison	Dutch Passion Seeds	http://dutch-passion.nl
P2_E12_M_0060	Happy Face	25	75	Author DH	Peace Naturals	https://peacenaturals.com
P2_F01_M_0061	White Rhino	20	80	http://www.greenhouseseeds.nl/shop/downloads/Catalogue_2012_EN.pdf	GreenHouse Seeds	http://greenhouseseeds.nl
P2_F03_M_0063	Ice Cream	40	60	https://www.paradise-seeds.com/en/ice-cream	Paradise Seeds	https://paradise-seeds.com/en
P2_F04_M_0064	C. sativa (Thailand/Laos)	100	0	Author DH	GreenHouse Seeds	http://greenhouseseeds.nl
P2_F05_M_0065	Diamond Girl (Silver Pearl)	40	60	http://www.greenhouseseeds.nl/shop/downloads/Catalogue_2012_EN.pdf	GreenHouse Seeds	http://greenhouseseeds.nl
P2_F06_M_0066	A.M.S.	40	60	http://www.greenhouseseeds.nl/shop/downloads/Catalogue_2012_EN.pdf	GreenHouse Seeds	http://greenhouseseeds.nl
P2_F07_M_0067	Lemon Skunk	50	50	http://www.greenhouseseeds.nl/shop/downloads/Catalogue_2012_EN.pdf	GreenHouse Seeds	http://greenhouseseeds.nl
P2_F08_M_0068	Arjans Haze #2	80	20	http://www.greenhouseseeds.nl/shop/downloads/Catalogue_2012_EN.pdf	GreenHouse Seeds	http://greenhouseseeds.nl
P2_F10_M_0070	White Domina	0	100	http://www.headsite.com/white-domina-feminised-seeds-kannabia-446-p.asp	Kannabia Seeds	http://kannabia.es
P2_F11_M_0071	Blue Hell	20	80	http://www.cannabis-seeds.co.uk/medicalseeds/bluehell.html	DJ Short Seeds	http://en.seedfinder.eu/strain-info/Blue_Hell/Medical_Seeds_Co
P2_F12_M_0072	Neville's White Widow	60	40	Author DH	Peace Naturals	https://peacenaturals.com
P2_G01_M_0073	Alaskan Ice	70	30	http://www.kindgreenbuds.com/marijuana-strains/alaskan-ice/	GreenHouse Seeds	http://greenhouseseeds.nl
P2_G03_M_0075	Arjans Ultra Haze #1	80	20	http://www.greenhouseseeds.nl/shop/downloads/Catalogue_2012_EN.pdf	GreenHouse Seeds	http://greenhouseseeds.nl
P2_G04_M_0076	Ken's Sweet Tooth	60	40	Author DH	Peace Naturals	https://peacenaturals.com
P2_G05_M_0077	Neville's Haze	90	10	http://www.greenhouseseeds.nl/shop/downloads/Catalogue_2012_EN.pdf	GreenHouse Seeds	http://greenhouseseeds.nl
P2_G06_M_0078	Arjans Haze #3	70	30	http://www.greenhouseseeds.nl/shop/downloads/Catalogue_2012_EN.pdf	GreenHouse Seeds	http://greenhouseseeds.nl
P2_G07_M_0079	Cupid	50	50	Author DH	Peace Naturals	https://peacenaturals.com
P2_G08_M_0080	Super Critical	30	70	http://www.greenhouseseeds.nl/shop/downloads/Catalogue_2012_EN.pdf	GreenHouse Seeds	http://greenhouseseeds.nl
P2_G09_M_0081	Super Bud	20	80	http://www.greenhouseseeds.nl/shop/downloads/Catalogue_2012_EN.pdf	GreenHouse Seeds	http://greenhouseseeds.nl
P2_G10_M_0082	LadyBurn 1974	50	50	http://www.greenhouseseeds.nl/shop/downloads/Catalogue_2012_EN.pdf	GreenHouse Seeds	http://greenhouseseeds.nl
P2_G11_M_0083	Trainwreck	60	40	Author DH	GreenHouse Seeds	http://greenhouseseeds.nl
P2_G12_M_0084	C. indica (Afghanistan)	0	100	Author DH	DNA Genetics Seeds	http://dnagenetics.com/seeds
P2_H01_M_0085	Almighty Whitey	50	50	Author DH	Almighty Seeds	http://almightyseeds.com
P2_H02_M_0086	C. sativa (Guatemala)	100	0	http://www.seedsman.com/en/guatemala-regular-seeds	ACE Seeds	http://aceseeds.org
P2_H03_M_0087	C. sativa (Laos)	100	0	Author DH	ACE Seeds	http://aceseeds.org
P2_H04_M_0088	La Riena de Africa	100	0	http://www.seedsman.com/en/la-reina-de-africa-feminised-seeds	Kannabia Seeds	http://kannabia.es
P2_H05_M_0089	Raspberry Cough	70	30	http://www.kindgreenbuds.com/marijuana-strains/raspberry-cough/	Sativa Seedbank	http://gorilla-cannabis-seeds.co.uk/sativaseedbank
P2_H06_M_0090	Super Lemon Haze	70	30	http://www.greenhouseseeds.nl/shop/downloads/Catalogue_2012_EN.pdf	GreenHouse Seeds	http://greenhouseseeds.nl
P2_H08_M_0092	Jocelyn	60	40	Author DH	Peace Naturals	https://peacenaturals.com
P2_H09_M_0093	Big Bang	30	70	http://www.greenhouseseeds.nl/shop/downloads/Catalogue_2012_EN.pdf	GreenHouse Seeds	http://greenhouseseeds.nl
P2_H10_M_0094	C. indica (Afghanistan)	0	100	Author DH	Seedsman Seeds	http://seedsman.com
P2_H11_M_0095	Jamaican Lambs Bread	100	0	http://www.leafly.com/sativa/lamb-s-bread	Almighty Seeds	http://almightyseeds.com
