# Supplementary material for: The Genetic Structure of Marijuana and Hemp
Source: PLoS One. 2015 Aug 26;10(8):e0133292. doi: 10.1371/journal.pone.0133292 (PMC4550350; doi:10.1371/journal.pone.0133292)
Supplement: S4 Table — (XLSX) [file pone.0133292.s006.xlsx]

## Sheet: CannGBS_P1
Flowcell	Lane	Barcode	DNASample	LibraryPlate	Row	Col	LibraryPrepID	LibraryPlateID	Enzyme	BarcodeWell	DNA_Plate	SampleDNA_Well	SPECIES
AC27CTACXX	3	AGGC	P1_A02_H_0001_2	CannGBS_P1	A	2	1	1	ApeKI	A02	CannGBS_P1	A02	Cannabis
AC27CTACXX	3	ATTGA	P1_A04_H_0002_2	CannGBS_P1	A	4	1	1	ApeKI	A04	CannGBS_P1	A04	Cannabis
AC27CTACXX	3	GAGATA	P1_A06_H_0003_2	CannGBS_P1	A	6	1	1	ApeKI	A06	CannGBS_P1	A06	Cannabis
AC27CTACXX	3	CTTGCTT	P1_A08_H_0004_2	CannGBS_P1	A	8	1	1	ApeKI	A08	CannGBS_P1	A08	Cannabis
AC27CTACXX	3	GCGGAAT	P1_A10_H_0005_2	CannGBS_P1	A	10	1	1	ApeKI	A10	CannGBS_P1	A10	Cannabis
AC27CTACXX	3	TGCAAGGA	P1_A11_H_0006_1	CannGBS_P1	A	11	1	1	ApeKI	A11	CannGBS_P1	A11	Cannabis
AC27CTACXX	3	TGCA	P1_B01_H_0007_1	CannGBS_P1	B	1	1	1	ApeKI	B01	CannGBS_P1	B01	Cannabis
AC27CTACXX	3	CATCT	P1_B04_H_0008_2	CannGBS_P1	B	4	1	1	ApeKI	B04	CannGBS_P1	B04	Cannabis
AC27CTACXX	3	GGTTGT	P1_B05_H_0009_1	CannGBS_P1	B	5	1	1	ApeKI	B05	CannGBS_P1	B05	Cannabis
AC27CTACXX	3	ATGAAAC	P1_B08_H_0010_2	CannGBS_P1	B	8	1	1	ApeKI	B08	CannGBS_P1	B08	Cannabis
AC27CTACXX	3	ACGTGTT	P1_B09_H_0011_1	CannGBS_P1	B	9	1	1	ApeKI	B09	CannGBS_P1	B09	Cannabis
AC27CTACXX	3	CGCGGAGA	P1_B12_H_0012_2	CannGBS_P1	B	12	1	1	ApeKI	B12	CannGBS_P1	B12	Cannabis
AC27CTACXX	3	ACTA	P1_C01_H_0013_1	CannGBS_P1	C	1	1	1	ApeKI	C01	CannGBS_P1	C01	Cannabis
AC27CTACXX	3	CCTAC	P1_C04_H_0014_2	CannGBS_P1	C	4	1	1	ApeKI	C04	CannGBS_P1	C04	Cannabis
AC27CTACXX	3	CCACGT	P1_C05_H_0015_1	CannGBS_P1	C	5	1	1	ApeKI	C05	CannGBS_P1	C05	Cannabis
AC27CTACXX	3	AAAAGTT	P1_C08_H_0016_2	CannGBS_P1	C	8	1	1	ApeKI	C08	CannGBS_P1	C08	Cannabis
AC27CTACXX	3	TCGAAGA	P1_C10_H_0017_2	CannGBS_P1	C	10	1	1	ApeKI	C10	CannGBS_P1	C10	Cannabis
AC27CTACXX	3	TCTCAGTC	P1_C11_H_0018_1	CannGBS_P1	C	11	1	1	ApeKI	C11	CannGBS_P1	C11	Cannabis
AC27CTACXX	3	TGCGA	P1_D02_H_0019_2	CannGBS_P1	D	2	1	1	ApeKI	D02	CannGBS_P1	D02	Cannabis
AC27CTACXX	3	CTGTA	P1_D03_H_0020_1	CannGBS_P1	D	3	1	1	ApeKI	D03	CannGBS_P1	D03	Cannabis
AC27CTACXX	3	TTCAGA	P1_D05_H_0021_1	CannGBS_P1	D	5	1	1	ApeKI	D05	CannGBS_P1	D05	Cannabis
AC27CTACXX	3	GTACTT	P1_D07_H_0022_1	CannGBS_P1	D	7	1	1	ApeKI	D07	CannGBS_P1	D07	Cannabis
AC27CTACXX	3	ATTGGAT	P1_D09_H_0023_1	CannGBS_P1	D	9	1	1	ApeKI	D09	CannGBS_P1	D09	Cannabis
AC27CTACXX	3	GCTGTGGA	P1_D12_H_0024_2	CannGBS_P1	D	12	1	1	ApeKI	D12	CannGBS_P1	D12	Cannabis
AC27CTACXX	3	AACT	P1_E01_H_0025_1	CannGBS_P1	E	1	1	1	ApeKI	E01	CannGBS_P1	E01	Cannabis
AC27CTACXX	3	ACCGT	P1_E03_H_0026_1	CannGBS_P1	E	3	1	1	ApeKI	E03	CannGBS_P1	E03	Cannabis
AC27CTACXX	3	TAGGAA	P1_E05_H_0027_1	CannGBS_P1	E	5	1	1	ApeKI	E05	CannGBS_P1	E05	Cannabis
AC27CTACXX	3	GTTGAA	P1_E07_H_0028_1	CannGBS_P1	E	7	1	1	ApeKI	E07	CannGBS_P1	E07	Cannabis
AC27CTACXX	3	TGCTGGA	P1_E10_H_0029_2	CannGBS_P1	E	10	1	1	ApeKI	E10	CannGBS_P1	E10	Cannabis
AC27CTACXX	3	CGCCTTAT	P1_E11_H_0030_1	CannGBS_P1	E	11	1	1	ApeKI	E11	CannGBS_P1	E11	Cannabis
AC27CTACXX	3	GCGT	P1_F01_H_0031_1	CannGBS_P1	F	1	1	1	ApeKI	F01	CannGBS_P1	F01	Cannabis
AC27CTACXX	3	GCTTA	P1_F03_H_0032_1	CannGBS_P1	F	3	1	1	ApeKI	F03	CannGBS_P1	F03	Cannabis
AC27CTACXX	3	ATCGTA	P1_F06_H_0033_2	CannGBS_P1	F	6	1	1	ApeKI	F06	CannGBS_P1	F06	Cannabis
AC27CTACXX	3	TAACGA	P1_F07_H_0034_1	CannGBS_P1	F	7	1	1	ApeKI	F07	CannGBS_P1	F07	Cannabis
AC27CTACXX	3	CGCTGAT	P1_F09_H_0035_1	CannGBS_P1	F	9	1	1	ApeKI	F09	CannGBS_P1	F09	Cannabis
AC27CTACXX	3	AACCGAGA	P1_F11_H_0036_1	CannGBS_P1	F	11	1	1	ApeKI	F11	CannGBS_P1	F11	Cannabis
AC27CTACXX	3	CGAT	P1_G01_H_0037_1	CannGBS_P1	G	1	1	1	ApeKI	G01	CannGBS_P1	G01	Cannabis
AC27CTACXX	3	TAATA	P1_G04_H_0038_2	CannGBS_P1	G	4	1	1	ApeKI	G04	CannGBS_P1	G04	Cannabis
AC27CTACXX	3	CCACAA	P1_G05_H_0039_1	CannGBS_P1	G	5	1	1	ApeKI	G05	CannGBS_P1	G05	Cannabis
AC27CTACXX	3	TGGCTA	P1_G07_H_0040_1	CannGBS_P1	G	7	1	1	ApeKI	G07	CannGBS_P1	G07	Cannabis
AC27CTACXX	3	TAGCATGC	P1_G10_H_0041_2	CannGBS_P1	G	10	1	1	ApeKI	G10	CannGBS_P1	G10	Cannabis
AC27CTACXX	3	ACAGGGA	P1_G11_H_0042_1	CannGBS_P1	G	11	1	1	ApeKI	G11	CannGBS_P1	G11	Cannabis
AC27CTACXX	3	ACAAA	P1_H02_H_0044_1	CannGBS_P1	H	2	1	1	ApeKI	H02	CannGBS_P1	H02	Cannabis
AC27CTACXX	3	TACAT	P1_H04_H_0045_1	CannGBS_P1	H	4	1	1	ApeKI	H04	CannGBS_P1	H04	Cannabis
AC27CTACXX	3	TATTTTT	P1_H07_H_0046_2	CannGBS_P1	H	7	1	1	ApeKI	H07	CannGBS_P1	H07	Cannabis
AC27CTACXX	3	CTACGGA	P1_H09_H_0047_2	CannGBS_P1	H	9	1	1	ApeKI	H09	CannGBS_P1	H09	Cannabis
AC27CTACXX	3	TAGGCCAT	P1_H10_H_0048_1	CannGBS_P1	H	10	1	1	ApeKI	H10	CannGBS_P1	H10	Cannabis

## Sheet: CannGBS_P2L2
Flowcell	Lane	Barcode	DNASample	LibraryPlate	Row	Col	LibraryPrepID	LibraryPlateID	Enzyme	BarcodeWell	DNA_Plate	SampleDNA_Well	SPECIES
BC554PACXX	2	CTCC	P2_A01_M_0001	CannGBS_P2L2	A	1	1	1	ApeKI	A01	CannGBS_P2L2	A01	Cannabis
BC554PACXX	2	AGGC	P2_A02_M_0002	CannGBS_P2L2	A	2	1	1	ApeKI	A02	CannGBS_P2L2	A02	Cannabis
BC554PACXX	2	TTCTC	P2_A03_M_0003	CannGBS_P2L2	A	3	1	1	ApeKI	A03	CannGBS_P2L2	A03	Cannabis
BC554PACXX	2	ATTGA	P2_A04_M_0004	CannGBS_P2L2	A	4	1	1	ApeKI	A04	CannGBS_P2L2	A04	Cannabis
BC554PACXX	2	TCGTT	P2_A05_M_0005	CannGBS_P2L2	A	5	1	1	ApeKI	A05	CannGBS_P2L2	A05	Cannabis
BC554PACXX	2	GAGATA	P2_A06_M_0006	CannGBS_P2L2	A	6	1	1	ApeKI	A06	CannGBS_P2L2	A06	Cannabis
BC554PACXX	2	CTATTA	P2_A07_M_0007	CannGBS_P2L2	A	7	1	1	ApeKI	A07	CannGBS_P2L2	A07	Cannabis
BC554PACXX	2	CTTGCTT	P2_A08_M_0008	CannGBS_P2L2	A	8	1	1	ApeKI	A08	CannGBS_P2L2	A08	Cannabis
BC554PACXX	2	AATATGC	P2_A09_M_0009	CannGBS_P2L2	A	9	1	1	ApeKI	A09	CannGBS_P2L2	A09	Cannabis
BC554PACXX	2	GCGGAAT	P2_A10_M_0010	CannGBS_P2L2	A	10	1	1	ApeKI	A10	CannGBS_P2L2	A10	Cannabis
BC554PACXX	2	TGCAAGGA	P2_A11_M_0011	CannGBS_P2L2	A	11	1	1	ApeKI	A11	CannGBS_P2L2	A11	Cannabis
BC554PACXX	2	CCATGGGT	P2_A12_M_0012	CannGBS_P2L2	A	12	1	1	ApeKI	A12	CannGBS_P2L2	A12	Cannabis
BC554PACXX	2	TGCA	P2_B01_M_0013	CannGBS_P2L2	B	1	1	1	ApeKI	B01	CannGBS_P2L2	B01	Cannabis
BC554PACXX	2	GATC	P2_B02_M_0014	CannGBS_P2L2	B	2	1	1	ApeKI	B02	CannGBS_P2L2	B02	Cannabis
BC554PACXX	2	AGCCC	P2_B03_M_0015	CannGBS_P2L2	B	3	1	1	ApeKI	B03	CannGBS_P2L2	B03	Cannabis
BC554PACXX	2	CATCT	P2_B04_M_0016	CannGBS_P2L2	B	4	1	1	ApeKI	B04	CannGBS_P2L2	B04	Cannabis
BC554PACXX	2	GGTTGT	P2_B05_M_0017	CannGBS_P2L2	B	5	1	1	ApeKI	B05	CannGBS_P2L2	B05	Cannabis
BC554PACXX	2	ATGCCT	P2_B06_M_0018	CannGBS_P2L2	B	6	1	1	ApeKI	B06	CannGBS_P2L2	B06	Cannabis
BC554PACXX	2	GCCAGT	P2_B07_M_0019	CannGBS_P2L2	B	7	1	1	ApeKI	B07	CannGBS_P2L2	B07	Cannabis
BC554PACXX	2	ATGAAAC	P2_B08_M_0020	CannGBS_P2L2	B	8	1	1	ApeKI	B08	CannGBS_P2L2	B08	Cannabis
BC554PACXX	2	ACGTGTT	P2_B09_M_0021	CannGBS_P2L2	B	9	1	1	ApeKI	B09	CannGBS_P2L2	B09	Cannabis
BC554PACXX	2	TAGCGGA	P2_B10_M_0022	CannGBS_P2L2	B	10	1	1	ApeKI	B10	CannGBS_P2L2	B10	Cannabis
BC554PACXX	2	TGGTACGT	P2_B11_M_0023	CannGBS_P2L2	B	11	1	1	ApeKI	B11	CannGBS_P2L2	B11	Cannabis
BC554PACXX	2	CGCGGAGA	P2_B12_M_0024	CannGBS_P2L2	B	12	1	1	ApeKI	B12	CannGBS_P2L2	B12	Cannabis
BC554PACXX	2	ACTA	P2_C01_M_0025	CannGBS_P2L2	C	1	1	1	ApeKI	C01	CannGBS_P2L2	C01	Cannabis
BC554PACXX	2	TCAC	P2_C02_M_0026	CannGBS_P2L2	C	2	1	1	ApeKI	C02	CannGBS_P2L2	C02	Cannabis
BC554PACXX	2	GTATT	P2_C03_M_0027	CannGBS_P2L2	C	3	1	1	ApeKI	C03	CannGBS_P2L2	C03	Cannabis
BC554PACXX	2	CCTAC	P2_C04_M_0028	CannGBS_P2L2	C	4	1	1	ApeKI	C04	CannGBS_P2L2	C04	Cannabis
BC554PACXX	2	CCACGT	P2_C05_M_0029	CannGBS_P2L2	C	5	1	1	ApeKI	C05	CannGBS_P2L2	C05	Cannabis
BC554PACXX	2	AGTGGA	P2_C06_M_0030	CannGBS_P2L2	C	6	1	1	ApeKI	C06	CannGBS_P2L2	C06	Cannabis
BC554PACXX	2	GGAAGA	P2_C07_M_0031	CannGBS_P2L2	C	7	1	1	ApeKI	C07	CannGBS_P2L2	C07	Cannabis
BC554PACXX	2	AAAAGTT	P2_C08_M_0032	CannGBS_P2L2	C	8	1	1	ApeKI	C08	CannGBS_P2L2	C08	Cannabis
BC554PACXX	2	ATTAATT	P2_C09_M_0033	CannGBS_P2L2	C	9	1	1	ApeKI	C09	CannGBS_P2L2	C09	Cannabis
BC554PACXX	2	TCGAAGA	P2_C10_M_0034	CannGBS_P2L2	C	10	1	1	ApeKI	C10	CannGBS_P2L2	C10	Cannabis
BC554PACXX	2	TCTCAGTC	P2_C11_M_0035	CannGBS_P2L2	C	11	1	1	ApeKI	C11	CannGBS_P2L2	C11	Cannabis
BC554PACXX	2	CGTGTGGT	P2_C12_M_0036	CannGBS_P2L2	C	12	1	1	ApeKI	C12	CannGBS_P2L2	C12	Cannabis
BC554PACXX	2	CAGA	P2_D01_M_0037	CannGBS_P2L2	D	1	1	1	ApeKI	D01	CannGBS_P2L2	D01	Cannabis
BC554PACXX	2	TGCGA	P2_D02_M_0038	CannGBS_P2L2	D	2	1	1	ApeKI	D02	CannGBS_P2L2	D02	Cannabis
BC554PACXX	2	CTGTA	P2_D03_M_0039	CannGBS_P2L2	D	3	1	1	ApeKI	D03	CannGBS_P2L2	D03	Cannabis
BC554PACXX	2	GAGGA	P2_D04_M_0040	CannGBS_P2L2	D	4	1	1	ApeKI	D04	CannGBS_P2L2	D04	Cannabis
BC554PACXX	2	TTCAGA	P2_D05_M_0041	CannGBS_P2L2	D	5	1	1	ApeKI	D05	CannGBS_P2L2	D05	Cannabis
BC554PACXX	2	ACCTAA	P2_D06_M_0042	CannGBS_P2L2	D	6	1	1	ApeKI	D06	CannGBS_P2L2	D06	Cannabis
BC554PACXX	2	GTACTT	P2_D07_M_0043	CannGBS_P2L2	D	7	1	1	ApeKI	D07	CannGBS_P2L2	D07	Cannabis
BC554PACXX	2	GAATTCA	P2_D08_M_0044	CannGBS_P2L2	D	8	1	1	ApeKI	D08	CannGBS_P2L2	D08	Cannabis
BC554PACXX	2	ATTGGAT	P2_D09_M_0045	CannGBS_P2L2	D	9	1	1	ApeKI	D09	CannGBS_P2L2	D09	Cannabis
BC554PACXX	2	TCTGTGA	P2_D10_M_0046	CannGBS_P2L2	D	10	1	1	ApeKI	D10	CannGBS_P2L2	D10	Cannabis
BC554PACXX	2	CCGGATAT	P2_D11_M_0047	CannGBS_P2L2	D	11	1	1	ApeKI	D11	CannGBS_P2L2	D11	Cannabis
BC554PACXX	2	GCTGTGGA	P2_D12_M_0048	CannGBS_P2L2	D	12	1	1	ApeKI	D12	CannGBS_P2L2	D12	Cannabis
BC554PACXX	2	AACT	P2_E01_M_0049	CannGBS_P2L2	E	1	1	1	ApeKI	E01	CannGBS_P2L2	E01	Cannabis
BC554PACXX	2	CGCTT	P2_E02_M_0050	CannGBS_P2L2	E	2	1	1	ApeKI	E02	CannGBS_P2L2	E02	Cannabis
BC554PACXX	2	ACCGT	P2_E03_M_0051	CannGBS_P2L2	E	3	1	1	ApeKI	E03	CannGBS_P2L2	E03	Cannabis
BC554PACXX	2	GGAAC	P2_E04_M_0052	CannGBS_P2L2	E	4	1	1	ApeKI	E04	CannGBS_P2L2	E04	Cannabis
BC554PACXX	2	TAGGAA	P2_E05_M_0053	CannGBS_P2L2	E	5	1	1	ApeKI	E05	CannGBS_P2L2	E05	Cannabis
BC554PACXX	2	ATATGT	P2_E06_M_0054	CannGBS_P2L2	E	6	1	1	ApeKI	E06	CannGBS_P2L2	E06	Cannabis
BC554PACXX	2	GTTGAA	P2_E07_M_0055	CannGBS_P2L2	E	7	1	1	ApeKI	E07	CannGBS_P2L2	E07	Cannabis
BC554PACXX	2	GAACTTC	P2_E08_M_0056	CannGBS_P2L2	E	8	1	1	ApeKI	E08	CannGBS_P2L2	E08	Cannabis
BC554PACXX	2	CATAAGT	P2_E09_M_0057	CannGBS_P2L2	E	9	1	1	ApeKI	E09	CannGBS_P2L2	E09	Cannabis
BC554PACXX	2	TGCTGGA	P2_E10_M_0058	CannGBS_P2L2	E	10	1	1	ApeKI	E10	CannGBS_P2L2	E10	Cannabis
BC554PACXX	2	CGCCTTAT	P2_E11_M_0059	CannGBS_P2L2	E	11	1	1	ApeKI	E11	CannGBS_P2L2	E11	Cannabis
BC554PACXX	2	GGATTGGT	P2_E12_M_0060	CannGBS_P2L2	E	12	1	1	ApeKI	E12	CannGBS_P2L2	E12	Cannabis
BC554PACXX	2	GCGT	P2_F01_M_0061	CannGBS_P2L2	F	1	1	1	ApeKI	F01	CannGBS_P2L2	F01	Cannabis
BC554PACXX	2	TCACC	P2_F02_M_0062	CannGBS_P2L2	F	2	1	1	ApeKI	F02	CannGBS_P2L2	F02	Cannabis
BC554PACXX	2	GCTTA	P2_F03_M_0063	CannGBS_P2L2	F	3	1	1	ApeKI	F03	CannGBS_P2L2	F03	Cannabis
BC554PACXX	2	GTCAA	P2_F04_M_0064	CannGBS_P2L2	F	4	1	1	ApeKI	F04	CannGBS_P2L2	F04	Cannabis
BC554PACXX	2	GCTCTA	P2_F05_M_0065	CannGBS_P2L2	F	5	1	1	ApeKI	F05	CannGBS_P2L2	F05	Cannabis
BC554PACXX	2	ATCGTA	P2_F06_M_0066	CannGBS_P2L2	F	6	1	1	ApeKI	F06	CannGBS_P2L2	F06	Cannabis
BC554PACXX	2	TAACGA	P2_F07_M_0067	CannGBS_P2L2	F	7	1	1	ApeKI	F07	CannGBS_P2L2	F07	Cannabis
BC554PACXX	2	GGACCTA	P2_F08_M_0068	CannGBS_P2L2	F	8	1	1	ApeKI	F08	CannGBS_P2L2	F08	Cannabis
BC554PACXX	2	CGCTGAT	P2_F09_M_0069	CannGBS_P2L2	F	9	1	1	ApeKI	F09	CannGBS_P2L2	F09	Cannabis
BC554PACXX	2	ACGACTAC	P2_F10_M_0070	CannGBS_P2L2	F	10	1	1	ApeKI	F10	CannGBS_P2L2	F10	Cannabis
BC554PACXX	2	AACCGAGA	P2_F11_M_0071	CannGBS_P2L2	F	11	1	1	ApeKI	F11	CannGBS_P2L2	F11	Cannabis
BC554PACXX	2	GTGAGGGT	P2_F12_M_0072	CannGBS_P2L2	F	12	1	1	ApeKI	F12	CannGBS_P2L2	F12	Cannabis
BC554PACXX	2	CGAT	P2_G01_M_0073	CannGBS_P2L2	G	1	1	1	ApeKI	G01	CannGBS_P2L2	G01	Cannabis
BC554PACXX	2	CTAGC	P2_G02_M_0074	CannGBS_P2L2	G	2	1	1	ApeKI	G02	CannGBS_P2L2	G02	Cannabis
BC554PACXX	2	GGTGT	P2_G03_M_0075	CannGBS_P2L2	G	3	1	1	ApeKI	G03	CannGBS_P2L2	G03	Cannabis
BC554PACXX	2	TAATA	P2_G04_M_0076	CannGBS_P2L2	G	4	1	1	ApeKI	G04	CannGBS_P2L2	G04	Cannabis
BC554PACXX	2	CCACAA	P2_G05_M_0077	CannGBS_P2L2	G	5	1	1	ApeKI	G05	CannGBS_P2L2	G05	Cannabis
BC554PACXX	2	CATCGT	P2_G06_M_0078	CannGBS_P2L2	G	6	1	1	ApeKI	G06	CannGBS_P2L2	G06	Cannabis
BC554PACXX	2	TGGCTA	P2_G07_M_0079	CannGBS_P2L2	G	7	1	1	ApeKI	G07	CannGBS_P2L2	G07	Cannabis
BC554PACXX	2	GTCGATT	P2_G08_M_0080	CannGBS_P2L2	G	8	1	1	ApeKI	G08	CannGBS_P2L2	G08	Cannabis
BC554PACXX	2	CGGTAGA	P2_G09_M_0081	CannGBS_P2L2	G	9	1	1	ApeKI	G09	CannGBS_P2L2	G09	Cannabis
BC554PACXX	2	TAGCATGC	P2_G10_M_0082	CannGBS_P2L2	G	10	1	1	ApeKI	G10	CannGBS_P2L2	G10	Cannabis
BC554PACXX	2	ACAGGGA	P2_G11_M_0083	CannGBS_P2L2	G	11	1	1	ApeKI	G11	CannGBS_P2L2	G11	Cannabis
BC554PACXX	2	TATCGGGA	P2_G12_M_0084	CannGBS_P2L2	G	12	1	1	ApeKI	G12	CannGBS_P2L2	G12	Cannabis
BC554PACXX	2	GTAA	P2_H01_M_0085	CannGBS_P2L2	H	1	1	1	ApeKI	H01	CannGBS_P2L2	H01	Cannabis
BC554PACXX	2	ACAAA	P2_H02_M_0086	CannGBS_P2L2	H	2	1	1	ApeKI	H02	CannGBS_P2L2	H02	Cannabis
BC554PACXX	2	AGGAT	P2_H03_M_0087	CannGBS_P2L2	H	3	1	1	ApeKI	H03	CannGBS_P2L2	H03	Cannabis
BC554PACXX	2	TACAT	P2_H04_M_0088	CannGBS_P2L2	H	4	1	1	ApeKI	H04	CannGBS_P2L2	H04	Cannabis
BC554PACXX	2	CTTCCA	P2_H05_M_0089	CannGBS_P2L2	H	5	1	1	ApeKI	H05	CannGBS_P2L2	H05	Cannabis
BC554PACXX	2	CGCGGT	P2_H06_M_0090	CannGBS_P2L2	H	6	1	1	ApeKI	H06	CannGBS_P2L2	H06	Cannabis
BC554PACXX	2	TATTTTT	P2_H07_M_0091	CannGBS_P2L2	H	7	1	1	ApeKI	H07	CannGBS_P2L2	H07	Cannabis
BC554PACXX	2	AACGCCT	P2_H08_M_0092	CannGBS_P2L2	H	8	1	1	ApeKI	H08	CannGBS_P2L2	H08	Cannabis
BC554PACXX	2	CTACGGA	P2_H09_M_0093	CannGBS_P2L2	H	9	1	1	ApeKI	H09	CannGBS_P2L2	H09	Cannabis
BC554PACXX	2	TAGGCCAT	P2_H10_M_0094	CannGBS_P2L2	H	10	1	1	ApeKI	H10	CannGBS_P2L2	H10	Cannabis
BC554PACXX	2	ACGTGGTA	P2_H11_M_0095	CannGBS_P2L2	H	11	1	1	ApeKI	H11	CannGBS_P2L2	H11	Cannabis
BC554PACXX	2	TTCCTGGA	P2_H12_H_0096	CannGBS_P2L2	H	12	1	1	ApeKI	H12	CannGBS_P2L2	H12	Cannabis

## Sheet: CannGBS_P2L3
Flowcell	Lane	Barcode	DNASample	LibraryPlate	Row	Col	LibraryPrepID	LibraryPlateID	Enzyme	BarcodeWell	DNA_Plate	SampleDNA_Well	SPECIES
BC554PACXX	3	CTCC	P2_A01_M_0001	CannGBS_P2L3	A	1	1	1	ApeKI	A01	CannGBS_P2L3	A01	Cannabis
BC554PACXX	3	AGGC	P2_A02_M_0002	CannGBS_P2L3	A	2	1	1	ApeKI	A02	CannGBS_P2L3	A02	Cannabis
BC554PACXX	3	TTCTC	P2_A03_M_0003	CannGBS_P2L3	A	3	1	1	ApeKI	A03	CannGBS_P2L3	A03	Cannabis
BC554PACXX	3	ATTGA	P2_A04_M_0004	CannGBS_P2L3	A	4	1	1	ApeKI	A04	CannGBS_P2L3	A04	Cannabis
BC554PACXX	3	TCGTT	P2_A05_M_0005	CannGBS_P2L3	A	5	1	1	ApeKI	A05	CannGBS_P2L3	A05	Cannabis
BC554PACXX	3	GAGATA	P2_A06_M_0006	CannGBS_P2L3	A	6	1	1	ApeKI	A06	CannGBS_P2L3	A06	Cannabis
BC554PACXX	3	CTATTA	P2_A07_M_0007	CannGBS_P2L3	A	7	1	1	ApeKI	A07	CannGBS_P2L3	A07	Cannabis
BC554PACXX	3	CTTGCTT	P2_A08_M_0008	CannGBS_P2L3	A	8	1	1	ApeKI	A08	CannGBS_P2L3	A08	Cannabis
BC554PACXX	3	AATATGC	P2_A09_M_0009	CannGBS_P2L3	A	9	1	1	ApeKI	A09	CannGBS_P2L3	A09	Cannabis
BC554PACXX	3	GCGGAAT	P2_A10_M_0010	CannGBS_P2L3	A	10	1	1	ApeKI	A10	CannGBS_P2L3	A10	Cannabis
BC554PACXX	3	TGCAAGGA	P2_A11_M_0011	CannGBS_P2L3	A	11	1	1	ApeKI	A11	CannGBS_P2L3	A11	Cannabis
BC554PACXX	3	CCATGGGT	P2_A12_M_0012	CannGBS_P2L3	A	12	1	1	ApeKI	A12	CannGBS_P2L3	A12	Cannabis
BC554PACXX	3	TGCA	P2_B01_M_0013	CannGBS_P2L3	B	1	1	1	ApeKI	B01	CannGBS_P2L3	B01	Cannabis
BC554PACXX	3	GATC	P2_B02_M_0014	CannGBS_P2L3	B	2	1	1	ApeKI	B02	CannGBS_P2L3	B02	Cannabis
BC554PACXX	3	AGCCC	P2_B03_M_0015	CannGBS_P2L3	B	3	1	1	ApeKI	B03	CannGBS_P2L3	B03	Cannabis
BC554PACXX	3	CATCT	P2_B04_M_0016	CannGBS_P2L3	B	4	1	1	ApeKI	B04	CannGBS_P2L3	B04	Cannabis
BC554PACXX	3	GGTTGT	P2_B05_M_0017	CannGBS_P2L3	B	5	1	1	ApeKI	B05	CannGBS_P2L3	B05	Cannabis
BC554PACXX	3	ATGCCT	P2_B06_M_0018	CannGBS_P2L3	B	6	1	1	ApeKI	B06	CannGBS_P2L3	B06	Cannabis
BC554PACXX	3	GCCAGT	P2_B07_M_0019	CannGBS_P2L3	B	7	1	1	ApeKI	B07	CannGBS_P2L3	B07	Cannabis
BC554PACXX	3	ATGAAAC	P2_B08_M_0020	CannGBS_P2L3	B	8	1	1	ApeKI	B08	CannGBS_P2L3	B08	Cannabis
BC554PACXX	3	ACGTGTT	P2_B09_M_0021	CannGBS_P2L3	B	9	1	1	ApeKI	B09	CannGBS_P2L3	B09	Cannabis
BC554PACXX	3	TAGCGGA	P2_B10_M_0022	CannGBS_P2L3	B	10	1	1	ApeKI	B10	CannGBS_P2L3	B10	Cannabis
BC554PACXX	3	TGGTACGT	P2_B11_M_0023	CannGBS_P2L3	B	11	1	1	ApeKI	B11	CannGBS_P2L3	B11	Cannabis
BC554PACXX	3	CGCGGAGA	P2_B12_M_0024	CannGBS_P2L3	B	12	1	1	ApeKI	B12	CannGBS_P2L3	B12	Cannabis
BC554PACXX	3	ACTA	P2_C01_M_0025	CannGBS_P2L3	C	1	1	1	ApeKI	C01	CannGBS_P2L3	C01	Cannabis
BC554PACXX	3	TCAC	P2_C02_M_0026	CannGBS_P2L3	C	2	1	1	ApeKI	C02	CannGBS_P2L3	C02	Cannabis
BC554PACXX	3	GTATT	P2_C03_M_0027	CannGBS_P2L3	C	3	1	1	ApeKI	C03	CannGBS_P2L3	C03	Cannabis
BC554PACXX	3	CCTAC	P2_C04_M_0028	CannGBS_P2L3	C	4	1	1	ApeKI	C04	CannGBS_P2L3	C04	Cannabis
BC554PACXX	3	CCACGT	P2_C05_M_0029	CannGBS_P2L3	C	5	1	1	ApeKI	C05	CannGBS_P2L3	C05	Cannabis
BC554PACXX	3	AGTGGA	P2_C06_M_0030	CannGBS_P2L3	C	6	1	1	ApeKI	C06	CannGBS_P2L3	C06	Cannabis
BC554PACXX	3	GGAAGA	P2_C07_M_0031	CannGBS_P2L3	C	7	1	1	ApeKI	C07	CannGBS_P2L3	C07	Cannabis
BC554PACXX	3	AAAAGTT	P2_C08_M_0032	CannGBS_P2L3	C	8	1	1	ApeKI	C08	CannGBS_P2L3	C08	Cannabis
BC554PACXX	3	ATTAATT	P2_C09_M_0033	CannGBS_P2L3	C	9	1	1	ApeKI	C09	CannGBS_P2L3	C09	Cannabis
BC554PACXX	3	TCGAAGA	P2_C10_M_0034	CannGBS_P2L3	C	10	1	1	ApeKI	C10	CannGBS_P2L3	C10	Cannabis
BC554PACXX	3	TCTCAGTC	P2_C11_M_0035	CannGBS_P2L3	C	11	1	1	ApeKI	C11	CannGBS_P2L3	C11	Cannabis
BC554PACXX	3	CGTGTGGT	P2_C12_M_0036	CannGBS_P2L3	C	12	1	1	ApeKI	C12	CannGBS_P2L3	C12	Cannabis
BC554PACXX	3	CAGA	P2_D01_M_0037	CannGBS_P2L3	D	1	1	1	ApeKI	D01	CannGBS_P2L3	D01	Cannabis
BC554PACXX	3	TGCGA	P2_D02_M_0038	CannGBS_P2L3	D	2	1	1	ApeKI	D02	CannGBS_P2L3	D02	Cannabis
BC554PACXX	3	CTGTA	P2_D03_M_0039	CannGBS_P2L3	D	3	1	1	ApeKI	D03	CannGBS_P2L3	D03	Cannabis
BC554PACXX	3	GAGGA	P2_D04_M_0040	CannGBS_P2L3	D	4	1	1	ApeKI	D04	CannGBS_P2L3	D04	Cannabis
BC554PACXX	3	TTCAGA	P2_D05_M_0041	CannGBS_P2L3	D	5	1	1	ApeKI	D05	CannGBS_P2L3	D05	Cannabis
BC554PACXX	3	ACCTAA	P2_D06_M_0042	CannGBS_P2L3	D	6	1	1	ApeKI	D06	CannGBS_P2L3	D06	Cannabis
BC554PACXX	3	GTACTT	P2_D07_M_0043	CannGBS_P2L3	D	7	1	1	ApeKI	D07	CannGBS_P2L3	D07	Cannabis
BC554PACXX	3	GAATTCA	P2_D08_M_0044	CannGBS_P2L3	D	8	1	1	ApeKI	D08	CannGBS_P2L3	D08	Cannabis
BC554PACXX	3	ATTGGAT	P2_D09_M_0045	CannGBS_P2L3	D	9	1	1	ApeKI	D09	CannGBS_P2L3	D09	Cannabis
BC554PACXX	3	TCTGTGA	P2_D10_M_0046	CannGBS_P2L3	D	10	1	1	ApeKI	D10	CannGBS_P2L3	D10	Cannabis
BC554PACXX	3	CCGGATAT	P2_D11_M_0047	CannGBS_P2L3	D	11	1	1	ApeKI	D11	CannGBS_P2L3	D11	Cannabis
BC554PACXX	3	GCTGTGGA	P2_D12_M_0048	CannGBS_P2L3	D	12	1	1	ApeKI	D12	CannGBS_P2L3	D12	Cannabis
BC554PACXX	3	AACT	P2_E01_M_0049	CannGBS_P2L3	E	1	1	1	ApeKI	E01	CannGBS_P2L3	E01	Cannabis
BC554PACXX	3	CGCTT	P2_E02_M_0050	CannGBS_P2L3	E	2	1	1	ApeKI	E02	CannGBS_P2L3	E02	Cannabis
BC554PACXX	3	ACCGT	P2_E03_M_0051	CannGBS_P2L3	E	3	1	1	ApeKI	E03	CannGBS_P2L3	E03	Cannabis
BC554PACXX	3	GGAAC	P2_E04_M_0052	CannGBS_P2L3	E	4	1	1	ApeKI	E04	CannGBS_P2L3	E04	Cannabis
BC554PACXX	3	TAGGAA	P2_E05_M_0053	CannGBS_P2L3	E	5	1	1	ApeKI	E05	CannGBS_P2L3	E05	Cannabis
BC554PACXX	3	ATATGT	P2_E06_M_0054	CannGBS_P2L3	E	6	1	1	ApeKI	E06	CannGBS_P2L3	E06	Cannabis
BC554PACXX	3	GTTGAA	P2_E07_M_0055	CannGBS_P2L3	E	7	1	1	ApeKI	E07	CannGBS_P2L3	E07	Cannabis
BC554PACXX	3	GAACTTC	P2_E08_M_0056	CannGBS_P2L3	E	8	1	1	ApeKI	E08	CannGBS_P2L3	E08	Cannabis
BC554PACXX	3	CATAAGT	P2_E09_M_0057	CannGBS_P2L3	E	9	1	1	ApeKI	E09	CannGBS_P2L3	E09	Cannabis
BC554PACXX	3	TGCTGGA	P2_E10_M_0058	CannGBS_P2L3	E	10	1	1	ApeKI	E10	CannGBS_P2L3	E10	Cannabis
BC554PACXX	3	CGCCTTAT	P2_E11_M_0059	CannGBS_P2L3	E	11	1	1	ApeKI	E11	CannGBS_P2L3	E11	Cannabis
BC554PACXX	3	GGATTGGT	P2_E12_M_0060	CannGBS_P2L3	E	12	1	1	ApeKI	E12	CannGBS_P2L3	E12	Cannabis
BC554PACXX	3	GCGT	P2_F01_M_0061	CannGBS_P2L3	F	1	1	1	ApeKI	F01	CannGBS_P2L3	F01	Cannabis
BC554PACXX	3	TCACC	P2_F02_M_0062	CannGBS_P2L3	F	2	1	1	ApeKI	F02	CannGBS_P2L3	F02	Cannabis
BC554PACXX	3	GCTTA	P2_F03_M_0063	CannGBS_P2L3	F	3	1	1	ApeKI	F03	CannGBS_P2L3	F03	Cannabis
BC554PACXX	3	GTCAA	P2_F04_M_0064	CannGBS_P2L3	F	4	1	1	ApeKI	F04	CannGBS_P2L3	F04	Cannabis
BC554PACXX	3	GCTCTA	P2_F05_M_0065	CannGBS_P2L3	F	5	1	1	ApeKI	F05	CannGBS_P2L3	F05	Cannabis
BC554PACXX	3	ATCGTA	P2_F06_M_0066	CannGBS_P2L3	F	6	1	1	ApeKI	F06	CannGBS_P2L3	F06	Cannabis
BC554PACXX	3	TAACGA	P2_F07_M_0067	CannGBS_P2L3	F	7	1	1	ApeKI	F07	CannGBS_P2L3	F07	Cannabis
BC554PACXX	3	GGACCTA	P2_F08_M_0068	CannGBS_P2L3	F	8	1	1	ApeKI	F08	CannGBS_P2L3	F08	Cannabis
BC554PACXX	3	CGCTGAT	P2_F09_M_0069	CannGBS_P2L3	F	9	1	1	ApeKI	F09	CannGBS_P2L3	F09	Cannabis
BC554PACXX	3	ACGACTAC	P2_F10_M_0070	CannGBS_P2L3	F	10	1	1	ApeKI	F10	CannGBS_P2L3	F10	Cannabis
BC554PACXX	3	AACCGAGA	P2_F11_M_0071	CannGBS_P2L3	F	11	1	1	ApeKI	F11	CannGBS_P2L3	F11	Cannabis
BC554PACXX	3	GTGAGGGT	P2_F12_M_0072	CannGBS_P2L3	F	12	1	1	ApeKI	F12	CannGBS_P2L3	F12	Cannabis
BC554PACXX	3	CGAT	P2_G01_M_0073	CannGBS_P2L3	G	1	1	1	ApeKI	G01	CannGBS_P2L3	G01	Cannabis
BC554PACXX	3	CTAGC	P2_G02_M_0074	CannGBS_P2L3	G	2	1	1	ApeKI	G02	CannGBS_P2L3	G02	Cannabis
BC554PACXX	3	GGTGT	P2_G03_M_0075	CannGBS_P2L3	G	3	1	1	ApeKI	G03	CannGBS_P2L3	G03	Cannabis
BC554PACXX	3	TAATA	P2_G04_M_0076	CannGBS_P2L3	G	4	1	1	ApeKI	G04	CannGBS_P2L3	G04	Cannabis
BC554PACXX	3	CCACAA	P2_G05_M_0077	CannGBS_P2L3	G	5	1	1	ApeKI	G05	CannGBS_P2L3	G05	Cannabis
BC554PACXX	3	CATCGT	P2_G06_M_0078	CannGBS_P2L3	G	6	1	1	ApeKI	G06	CannGBS_P2L3	G06	Cannabis
BC554PACXX	3	TGGCTA	P2_G07_M_0079	CannGBS_P2L3	G	7	1	1	ApeKI	G07	CannGBS_P2L3	G07	Cannabis
BC554PACXX	3	GTCGATT	P2_G08_M_0080	CannGBS_P2L3	G	8	1	1	ApeKI	G08	CannGBS_P2L3	G08	Cannabis
BC554PACXX	3	CGGTAGA	P2_G09_M_0081	CannGBS_P2L3	G	9	1	1	ApeKI	G09	CannGBS_P2L3	G09	Cannabis
BC554PACXX	3	TAGCATGC	P2_G10_M_0082	CannGBS_P2L3	G	10	1	1	ApeKI	G10	CannGBS_P2L3	G10	Cannabis
BC554PACXX	3	ACAGGGA	P2_G11_M_0083	CannGBS_P2L3	G	11	1	1	ApeKI	G11	CannGBS_P2L3	G11	Cannabis
BC554PACXX	3	TATCGGGA	P2_G12_M_0084	CannGBS_P2L3	G	12	1	1	ApeKI	G12	CannGBS_P2L3	G12	Cannabis
BC554PACXX	3	GTAA	P2_H01_M_0085	CannGBS_P2L3	H	1	1	1	ApeKI	H01	CannGBS_P2L3	H01	Cannabis
BC554PACXX	3	ACAAA	P2_H02_M_0086	CannGBS_P2L3	H	2	1	1	ApeKI	H02	CannGBS_P2L3	H02	Cannabis
BC554PACXX	3	AGGAT	P2_H03_M_0087	CannGBS_P2L3	H	3	1	1	ApeKI	H03	CannGBS_P2L3	H03	Cannabis
BC554PACXX	3	TACAT	P2_H04_M_0088	CannGBS_P2L3	H	4	1	1	ApeKI	H04	CannGBS_P2L3	H04	Cannabis
BC554PACXX	3	CTTCCA	P2_H05_M_0089	CannGBS_P2L3	H	5	1	1	ApeKI	H05	CannGBS_P2L3	H05	Cannabis
BC554PACXX	3	CGCGGT	P2_H06_M_0090	CannGBS_P2L3	H	6	1	1	ApeKI	H06	CannGBS_P2L3	H06	Cannabis
BC554PACXX	3	TATTTTT	P2_H07_M_0091	CannGBS_P2L3	H	7	1	1	ApeKI	H07	CannGBS_P2L3	H07	Cannabis
BC554PACXX	3	AACGCCT	P2_H08_M_0092	CannGBS_P2L3	H	8	1	1	ApeKI	H08	CannGBS_P2L3	H08	Cannabis
BC554PACXX	3	CTACGGA	P2_H09_M_0093	CannGBS_P2L3	H	9	1	1	ApeKI	H09	CannGBS_P2L3	H09	Cannabis
BC554PACXX	3	TAGGCCAT	P2_H10_M_0094	CannGBS_P2L3	H	10	1	1	ApeKI	H10	CannGBS_P2L3	H10	Cannabis
BC554PACXX	3	ACGTGGTA	P2_H11_M_0095	CannGBS_P2L3	H	11	1	1	ApeKI	H11	CannGBS_P2L3	H11	Cannabis
BC554PACXX	3	TTCCTGGA	P2_H12_H_0096	CannGBS_P2L3	H	12	1	1	ApeKI	H12	CannGBS_P2L3	H12	Cannabis
